# Supplementary material for: Bioremediation of Per- and Poly-Fluoroalkyl Substances (PFAS) by Synechocystis sp. PCC 6803: A Chassis for a Synthetic Biology Approach
Source: Life (Basel). 2021 Nov 26;11(12):1300. doi: 10.3390/life11121300 (PMC8707875; doi:10.3390/life11121300)
Supplement: Supplementary file 1 [file life-11-01300-s001.zip]

Archive with 1 entries (1 files):
- life-1469295-supplementary.pdf
